# Supplementary material for: Description of a new species of Parotocinclus (Siluriformes, Hypoptopomatinae) from the rio Tapajós basin
Source: Zookeys. 2016 Nov 21;(634):125–36. doi: 10.3897/zookeys.634.9917 (PMC5126534; doi:10.3897/zookeys.634.9917)
Supplement: XML Treatment for Parotocinclus dani [file zookeys.634.9917-treatment1.xml]

<!DOCTYPE tp:taxon-treatment
  PUBLIC "-//TaxonX//DTD Taxonomic Treatment Publishing DTD v0 20100105//EN" "tax-treatment-NSO.dtd">
<tp:taxon-treatment xmlns:tp="http://www.plazi.org/taxpub"><tp:treatment-meta><kwd-group><label>Taxon classification</label><kwd><named-content content-type="kingdom">Animalia</named-content></kwd><kwd><named-content content-type="order">Siluriformes</named-content></kwd><kwd><named-content content-type="family">Loricariidae</named-content></kwd></kwd-group><mixed-citation publication-type="journal"><person-group><name><surname>Roxo</surname><given-names>Fábio F.</given-names></name><name><surname>Silva</surname><given-names>Gabriel S. C.</given-names></name><name><surname>Oliveira</surname><given-names>Claudio</given-names></name></person-group><article-title>Description of a new species of <italic><tp:taxon-name><tp:taxon-name-part taxon-name-part-type="genus">Parotocinclus</tp:taxon-name-part></tp:taxon-name></italic> (<tp:taxon-name><tp:taxon-name-part taxon-name-part-type="order">Siluriformes</tp:taxon-name-part></tp:taxon-name>, <tp:taxon-name><tp:taxon-name-part taxon-name-part-type="subfamily">Hypoptopomatinae</tp:taxon-name-part></tp:taxon-name>) from the rio Tapajós basin</article-title><source>Zookeys</source><day>21</day><month>11</month><year>2016</year><volume>2016</volume><issue>634</issue><fpage>125</fpage><lpage>136</lpage><pub-id pub-id-type="doi">10.3897/zookeys.634.9917</pub-id></mixed-citation></tp:treatment-meta><tp:nomenclature><tp:taxon-name>
            <tp:taxon-name-part taxon-name-part-type="genus">Parotocinclus</tp:taxon-name-part>
            <tp:taxon-name-part taxon-name-part-type="species">dani</tp:taxon-name-part>
            <object-id xmlns:xlink="http://www.w3.org/1999/xlink" content-type="zoobank" xlink:type="simple">http://zoobank.org/637C26FF-4E1D-4DA6-A810-F41FCEB1C976</object-id>
          </tp:taxon-name><tp:taxon-status xmlns:xlink="http://www.w3.org/1999/xlink" xlink:type="simple">sp. n.</tp:taxon-status><xref ref-type="fig" rid="F1">Fig. 1</xref><xref ref-type="table" rid="T1">, Table 1</xref></tp:nomenclature><tp:treatment-sec sec-type="material" id="SECID0EZHAC"><title>Holotype.</title><p>
            <named-content xmlns:xlink="http://www.w3.org/1999/xlink" content-type="voucher code" xlink:title="Museu de Zoologia da Universidade de São Paulo, São Paulo State, Brazil" id="NCID0E6HAC" xlink:type="simple"><named-content content-type="dwc:institutional_code" xlink:type="simple">MZUSP</named-content> 120737</named-content>, 27.3 mm SL, municipality of Peixoto de Azevedo, Mato Grosso State, small tributary of rio Peixoto de Azevedo, drainage of rio Teles Pires, rio Tapajós basin, <named-content xmlns:xlink="http://www.w3.org/1999/xlink" content-type="dwc:verbatimCoordinates" xlink:type="simple"><named-content content-type="geo-json" specific-use="{&#34;type&#34;:&#34;Point&#34;,&#34;coordinates&#34;:[-54.306111,-10.386111]}" id="NCID0ELIAC" xlink:type="simple">10°23'10"S, 54°18'22"W</named-content></named-content>, <named-content xmlns:xlink="http://www.w3.org/1999/xlink" content-type="date" id="NCID0EQIAC" xlink:type="simple">18 August 2007</named-content>, coll. JLO Birindelli, AL Netto-Ferreira &amp; LM Souza.</p></tp:treatment-sec><tp:treatment-sec sec-type="material" id="SECID0EUIAC"><title>Paratypes.</title><p>All from Brazil, Mato Grosso State, rio Tapajós basin. <named-content xmlns:xlink="http://www.w3.org/1999/xlink" content-type="voucher code" xlink:title="Museu de Zoologia da Universidade de São Paulo, São Paulo State, Brazil" id="NCID0E1IAC" xlink:type="simple"><named-content content-type="dwc:institutional_code" xlink:type="simple">MZUSP</named-content> 96785</named-content>, 126, 17.8–26.7 mm SL, collected with holotype. <named-content xmlns:xlink="http://www.w3.org/1999/xlink" content-type="voucher code" xlink:title="Laboratório de Biologia e Genética de Peixes, São Paulo State, Brazil" id="NCID0EDJAC" xlink:type="simple"><abbrev content-type="institution" xlink:title="Laboratório de Biologia e Genética de Peixes, São Paulo State, Brazil" id="ABBRID0EHJAC" xlink:type="simple">LBP</abbrev> 22089</named-content>, 1, 26.9 mm SL, 1 c&amp;s, 27.3 mm SL, collected with holotype. <named-content xmlns:xlink="http://www.w3.org/1999/xlink" content-type="voucher code" xlink:title="Museu de Zoologia da Universidade de São Paulo, São Paulo State, Brazil" id="NCID0EMJAC" xlink:type="simple"><named-content content-type="dwc:institutional_code" xlink:type="simple">MZUSP</named-content> 96194</named-content>, 18, 16.7–24.7 mm SL, municipality of Paranaíta, rio Teles Pires, <named-content xmlns:xlink="http://www.w3.org/1999/xlink" content-type="dwc:verbatimCoordinates" xlink:type="simple"><named-content content-type="geo-json" specific-use="{&#34;type&#34;:&#34;Point&#34;,&#34;coordinates&#34;:[-56.488611,-9.458611]}" id="NCID0EYJAC" xlink:type="simple">09°27'31"S, 56°29'19"W</named-content></named-content>, <named-content xmlns:xlink="http://www.w3.org/1999/xlink" content-type="date" id="NCID0E4JAC" xlink:type="simple">30 September 2007</named-content>, coll. LM Souza, AL Netto-Ferreira. <named-content xmlns:xlink="http://www.w3.org/1999/xlink" content-type="voucher code" xlink:title="Museu de Zoologia da Universidade de São Paulo, São Paulo State, Brazil" id="NCID0EBKAC" xlink:type="simple"><named-content content-type="dwc:institutional_code" xlink:type="simple">MZUSP</named-content> 96225</named-content>, 5, 17.3–24.1 mm SL, municipality of Paranaíta, rio Teles Pires, <named-content xmlns:xlink="http://www.w3.org/1999/xlink" content-type="dwc:verbatimCoordinates" xlink:type="simple"><named-content content-type="geo-json" specific-use="{&#34;type&#34;:&#34;Point&#34;,&#34;coordinates&#34;:[-56.543333,-9.428889]}" id="NCID0ENKAC" xlink:type="simple">09°25'44"S, 56°32'36"W</named-content></named-content>, <named-content xmlns:xlink="http://www.w3.org/1999/xlink" content-type="date" id="NCID0ESKAC" xlink:type="simple">29 September 2007</named-content>, coll. LM Souza, AL Netto-Ferreira.</p></tp:treatment-sec><tp:treatment-sec sec-type="diagnosis" id="SECID0EWKAC"><title>Diagnosis.</title><p>The new species <italic><tp:taxon-name><tp:taxon-name-part taxon-name-part-type="genus">Parotocinclus</tp:taxon-name-part> <tp:taxon-name-part taxon-name-part-type="species">dani</tp:taxon-name-part></tp:taxon-name></italic> can be distinguished from all congeners, except <italic><tp:taxon-name><tp:taxon-name-part taxon-name-part-type="genus">Parotocinclus</tp:taxon-name-part> <tp:taxon-name-part taxon-name-part-type="species">amazonensis</tp:taxon-name-part></tp:taxon-name></italic>, <italic><tp:taxon-name><tp:taxon-name-part taxon-name-part-type="genus">Parotocinclus</tp:taxon-name-part> <tp:taxon-name-part taxon-name-part-type="species">bidentatus</tp:taxon-name-part></tp:taxon-name></italic>, <italic><tp:taxon-name><tp:taxon-name-part taxon-name-part-type="genus">Parotocinclus</tp:taxon-name-part> <tp:taxon-name-part taxon-name-part-type="species">britskii</tp:taxon-name-part></tp:taxon-name></italic>, <italic><tp:taxon-name><tp:taxon-name-part taxon-name-part-type="genus">Parotocinclus</tp:taxon-name-part> <tp:taxon-name-part taxon-name-part-type="species">eppleyi</tp:taxon-name-part></tp:taxon-name></italic>, <italic><tp:taxon-name><tp:taxon-name-part taxon-name-part-type="genus">Parotocinclus</tp:taxon-name-part> <tp:taxon-name-part taxon-name-part-type="species">longirostris</tp:taxon-name-part></tp:taxon-name></italic>, <italic><tp:taxon-name><tp:taxon-name-part taxon-name-part-type="genus">Parotocinclus</tp:taxon-name-part> <tp:taxon-name-part taxon-name-part-type="species">polyochrus</tp:taxon-name-part></tp:taxon-name></italic>, and <italic><tp:taxon-name><tp:taxon-name-part taxon-name-part-type="genus">Parotocinclus</tp:taxon-name-part> <tp:taxon-name-part taxon-name-part-type="species">variola</tp:taxon-name-part></tp:taxon-name></italic> by one character proposed by <xref ref-type="bibr" rid="B18">Lehmann et al. (2014</xref>, <xref ref-type="bibr" rid="B19">2015</xref>): the presence of a triangular dark blotch at the anterior base of the dorsal fin, Fig. <xref ref-type="fig" rid="F2">2a</xref> (<italic>vs.</italic> absence Fig. <xref ref-type="fig" rid="F2">2b</xref>). The new species can be distinguished from <italic><tp:taxon-name><tp:taxon-name-part taxon-name-part-type="genus">Parotocinclus</tp:taxon-name-part> <tp:taxon-name-part taxon-name-part-type="species">amazonensis</tp:taxon-name-part></tp:taxon-name></italic>, <italic><tp:taxon-name><tp:taxon-name-part taxon-name-part-type="genus">Parotocinclus</tp:taxon-name-part> <tp:taxon-name-part taxon-name-part-type="species">britskii</tp:taxon-name-part></tp:taxon-name></italic>, <italic><tp:taxon-name><tp:taxon-name-part taxon-name-part-type="genus">Parotocinclus</tp:taxon-name-part> <tp:taxon-name-part taxon-name-part-type="species">collinsae</tp:taxon-name-part></tp:taxon-name></italic>, <italic><tp:taxon-name><tp:taxon-name-part taxon-name-part-type="genus">Parotocinclus</tp:taxon-name-part> <tp:taxon-name-part taxon-name-part-type="species">eppleyi</tp:taxon-name-part></tp:taxon-name></italic>, <italic><tp:taxon-name><tp:taxon-name-part taxon-name-part-type="genus">Parotocinclus</tp:taxon-name-part> <tp:taxon-name-part taxon-name-part-type="species">halbothi</tp:taxon-name-part></tp:taxon-name></italic>, <italic><tp:taxon-name><tp:taxon-name-part taxon-name-part-type="genus">Parotocinclus</tp:taxon-name-part> <tp:taxon-name-part taxon-name-part-type="species">longirostris</tp:taxon-name-part></tp:taxon-name></italic>, <italic><tp:taxon-name><tp:taxon-name-part taxon-name-part-type="genus">Parotocinclus</tp:taxon-name-part> <tp:taxon-name-part taxon-name-part-type="species">polyochrus</tp:taxon-name-part></tp:taxon-name></italic>, and <italic><tp:taxon-name><tp:taxon-name-part taxon-name-part-type="genus">Parotocinclus</tp:taxon-name-part> <tp:taxon-name-part taxon-name-part-type="species">variola</tp:taxon-name-part></tp:taxon-name></italic> by the absence of an adipose fin but presence of one small platelet at typical adipose-fin region, Fig. <xref ref-type="fig" rid="F3">3</xref> (<italic>vs.</italic> presence of a poorly developed to well-developed adipose fin); from <italic><tp:taxon-name><tp:taxon-name-part taxon-name-part-type="genus">Parotocinclus</tp:taxon-name-part> <tp:taxon-name-part taxon-name-part-type="species">bahiensis</tp:taxon-name-part></tp:taxon-name></italic>, <italic><tp:taxon-name><tp:taxon-name-part taxon-name-part-type="genus">Parotocinclus</tp:taxon-name-part> <tp:taxon-name-part taxon-name-part-type="species">cearensis</tp:taxon-name-part></tp:taxon-name></italic>, <italic><tp:taxon-name><tp:taxon-name-part taxon-name-part-type="genus">Parotocinclus</tp:taxon-name-part> <tp:taxon-name-part taxon-name-part-type="species">cesarpintoi</tp:taxon-name-part></tp:taxon-name></italic>, <italic><tp:taxon-name><tp:taxon-name-part taxon-name-part-type="genus">Parotocinclus</tp:taxon-name-part> <tp:taxon-name-part taxon-name-part-type="species">jumbo</tp:taxon-name-part></tp:taxon-name></italic>, <italic><tp:taxon-name><tp:taxon-name-part taxon-name-part-type="genus">Parotocinclus</tp:taxon-name-part> <tp:taxon-name-part taxon-name-part-type="species">prata</tp:taxon-name-part></tp:taxon-name></italic>, <italic><tp:taxon-name><tp:taxon-name-part taxon-name-part-type="genus">Parotocinclus</tp:taxon-name-part> <tp:taxon-name-part taxon-name-part-type="species">robustus</tp:taxon-name-part></tp:taxon-name></italic>, and <italic><tp:taxon-name><tp:taxon-name-part taxon-name-part-type="genus">Parotocinclus</tp:taxon-name-part> <tp:taxon-name-part taxon-name-part-type="species">spilosoma</tp:taxon-name-part></tp:taxon-name></italic> by the abdomen completely covered by dermal plates (<italic>vs.</italic> abdomen totally exposed or with few small and dispersed platelets); from <italic><tp:taxon-name><tp:taxon-name-part taxon-name-part-type="genus">Parotocinclus</tp:taxon-name-part> <tp:taxon-name-part taxon-name-part-type="species">cearensis</tp:taxon-name-part></tp:taxon-name></italic>, <italic><tp:taxon-name><tp:taxon-name-part taxon-name-part-type="genus">Parotocinclus</tp:taxon-name-part> <tp:taxon-name-part taxon-name-part-type="species">cesarpintoi</tp:taxon-name-part></tp:taxon-name></italic>, <italic><tp:taxon-name><tp:taxon-name-part taxon-name-part-type="genus">Parotocinclus</tp:taxon-name-part> <tp:taxon-name-part taxon-name-part-type="species">jumbo</tp:taxon-name-part></tp:taxon-name></italic>, <italic><tp:taxon-name><tp:taxon-name-part taxon-name-part-type="genus">Parotocinclus</tp:taxon-name-part> <tp:taxon-name-part taxon-name-part-type="species">prata</tp:taxon-name-part></tp:taxon-name></italic>, <italic><tp:taxon-name><tp:taxon-name-part taxon-name-part-type="genus">Parotocinclus</tp:taxon-name-part> <tp:taxon-name-part taxon-name-part-type="species">robustus</tp:taxon-name-part></tp:taxon-name></italic>, <italic><tp:taxon-name><tp:taxon-name-part taxon-name-part-type="genus">Parotocinclus</tp:taxon-name-part> <tp:taxon-name-part taxon-name-part-type="species">spilosoma</tp:taxon-name-part></tp:taxon-name></italic>, and <italic><tp:taxon-name><tp:taxon-name-part taxon-name-part-type="genus">Parotocinclus</tp:taxon-name-part> <tp:taxon-name-part taxon-name-part-type="species">spilurus</tp:taxon-name-part></tp:taxon-name></italic> by having the pectoral girdle totally exposed (<italic>vs.</italic> the pectoral girdle medially covered by skin and exposed only laterally); from <italic><tp:taxon-name><tp:taxon-name-part taxon-name-part-type="genus">Parotocinclus</tp:taxon-name-part> <tp:taxon-name-part taxon-name-part-type="species">bidentatus</tp:taxon-name-part></tp:taxon-name></italic> by the presence of a single series of bicuspid teeth (<italic>vs.</italic> the presence of a series of unicuspid teeth behind the series of bicuspid teeth of the dentary and premaxilla), and by the higher number of bicuspid premaxillary teeth 15–25, mode 21 (<italic>vs.</italic> 6–12, mode 9) and bicuspid dentary teeth 15–22, mode 21 (<italic>vs.</italic> 4–10, mode 7).</p><fig id="F1" position="float" orientation="portrait"><label>Figure 1.</label><caption><p>
          <italic><tp:taxon-name><tp:taxon-name-part taxon-name-part-type="genus">Parotocinclus</tp:taxon-name-part> <tp:taxon-name-part taxon-name-part-type="species">dani</tp:taxon-name-part></tp:taxon-name></italic>, <named-content xmlns:xlink="http://www.w3.org/1999/xlink" content-type="voucher code" xlink:title="Museu de Zoologia da Universidade de São Paulo, São Paulo State, Brazil" id="NCID0EHGAE" xlink:type="simple"><named-content content-type="dwc:institutional_code" xlink:type="simple">MZUSP</named-content> 120737</named-content>, 27.3 mm SL, holotype from small tributary of rio Peixoto de Azevedo, rio Tapajós basin, municipality of Peixoto de Azevedo, Mato Grosso State, Brazil.</p></caption><graphic xmlns:xlink="http://www.w3.org/1999/xlink" xlink:href="zookeys-634-125-g001.jpg" position="float" orientation="portrait" xlink:type="simple" id="oo_111891.jpg"/></fig><fig id="F2" position="float" orientation="portrait"><label>Figure 2.</label><caption><p>Photographs showing <bold>a</bold> the presence of a triangular dark blotch at the anterior base of the dorsal fin in <italic><tp:taxon-name><tp:taxon-name-part taxon-name-part-type="genus">Parotocinclus</tp:taxon-name-part> <tp:taxon-name-part taxon-name-part-type="species">dani</tp:taxon-name-part></tp:taxon-name></italic> (arrow), holotype, <named-content xmlns:xlink="http://www.w3.org/1999/xlink" content-type="voucher code" xlink:title="Museu de Zoologia da Universidade de São Paulo, São Paulo State, Brazil" id="NCID0EJHAE" xlink:type="simple"><named-content content-type="dwc:institutional_code" xlink:type="simple">MZUSP</named-content> 120737</named-content>, 27.3 mm SL; and <bold>b</bold> absence of the triangular dark blotch in <italic><tp:taxon-name><tp:taxon-name-part taxon-name-part-type="genus">Parotocinclus</tp:taxon-name-part> <tp:taxon-name-part taxon-name-part-type="species">prata</tp:taxon-name-part></tp:taxon-name></italic>, holotype, <named-content xmlns:xlink="http://www.w3.org/1999/xlink" content-type="voucher code" xlink:title="Museu de Zoologia da Universidade de São Paulo, São Paulo State, Brazil" id="NCID0E5HAE" xlink:type="simple"><named-content content-type="dwc:institutional_code" xlink:type="simple">MZUSP</named-content> 68359</named-content>, 38.2 mm SL. Photo: CH Zawadzki.</p></caption><graphic xmlns:xlink="http://www.w3.org/1999/xlink" xlink:href="zookeys-634-125-g002.jpg" position="float" orientation="portrait" xlink:type="simple" id="oo_111892.jpg"/></fig><fig id="F3" position="float" orientation="portrait"><label>Figure 3.</label><caption><p>Picture showing (arrow) the single dorsal plate in the caudal peduncle at typical adipose-fin region of <italic><tp:taxon-name><tp:taxon-name-part taxon-name-part-type="genus">Parotocinclus</tp:taxon-name-part> <tp:taxon-name-part taxon-name-part-type="species">dani</tp:taxon-name-part></tp:taxon-name></italic>, <named-content xmlns:xlink="http://www.w3.org/1999/xlink" content-type="voucher code" xlink:title="Laboratório de Biologia e Genética de Peixes, São Paulo State, Brazil" id="NCID0E5IAE" xlink:type="simple"><abbrev content-type="institution" xlink:title="Laboratório de Biologia e Genética de Peixes, São Paulo State, Brazil" id="ABBRID0ECJAE" xlink:type="simple">LBP</abbrev> 22089</named-content>, 27.3 mm SL.</p></caption><graphic xmlns:xlink="http://www.w3.org/1999/xlink" xlink:href="zookeys-634-125-g003.jpg" position="float" orientation="portrait" xlink:type="simple" id="oo_111893.jpg"/></fig></tp:treatment-sec><tp:treatment-sec sec-type="description" id="SECID0EMJAE"><title>Description.</title><p>Morphometric and meristic data shown in Table <xref ref-type="table" rid="T1">1</xref>. Small size <tp:taxon-name><tp:taxon-name-part taxon-name-part-type="family">Loricariidae</tp:taxon-name-part></tp:taxon-name>, holotype 27.3 mm SL; paratypes 20.7–27.3 mm SL. Dorsal profile in lateral view straight from snout tip to anterior portion of parieto-supraoccipital, slightly convex to dorsal-fin origin. Dorsal-fin base straight, slightly concave and descending from posterior end of dorsal-fin base to caudal peduncle. Ventral profile in lateral view slightly concave from snout tip to anal-fin origin, slightly convex from anal-fin base to caudal-fin origin. In dorsal view body progressively narrowing posteriorly from cleithrum to caudal peduncle and anteriorly to snout tip. Greatest body depth at dorsal-fin origin. Cross-section of body between pectoral and pelvic fins dorsally <!--PageBreak-->rounded and ventrally flat; cross-section of caudal peduncle ellipsoid, round laterally, flat dorsally and ventrally.</p><table-wrap id="T1" position="float" orientation="portrait"><label>Table 1.</label><caption><p>Morphometric and meristic data for <italic><tp:taxon-name><tp:taxon-name-part taxon-name-part-type="genus">Parotocinclus</tp:taxon-name-part> <tp:taxon-name-part taxon-name-part-type="species">dani</tp:taxon-name-part></tp:taxon-name></italic> (N = 18).</p></caption><table id="TID0EUFAG" rules="all"><tbody><tr><th rowspan="1" colspan="1"/><th rowspan="1" colspan="1">Holotype</th><th rowspan="1" colspan="1">Range</th><th rowspan="1" colspan="1">Mean</th><th rowspan="1" colspan="1">SD</th></tr><tr><td rowspan="1" colspan="1">
              <bold>SL</bold>
            </td><td rowspan="1" colspan="1">27.3</td><td rowspan="1" colspan="1">20.7–27.3</td><td rowspan="1" colspan="1">24.0</td><td rowspan="1" colspan="1">1.93</td></tr><tr><td rowspan="1" colspan="5">
              <bold>Percent of SL</bold>
            </td></tr><tr><td rowspan="1" colspan="1">Predorsal length</td><td rowspan="1" colspan="1">48.8</td><td rowspan="1" colspan="1">45.9–50.1</td><td rowspan="1" colspan="1">47.7</td><td rowspan="1" colspan="1">1.24</td></tr><tr><td rowspan="1" colspan="1">Preanal length</td><td rowspan="1" colspan="1">66.2</td><td rowspan="1" colspan="1">63.3–67.1</td><td rowspan="1" colspan="1">65.6</td><td rowspan="1" colspan="1">1.07</td></tr><tr><td rowspan="1" colspan="1">Head length</td><td rowspan="1" colspan="1">38.0</td><td rowspan="1" colspan="1">36.4–46.9</td><td rowspan="1" colspan="1">39.1</td><td rowspan="1" colspan="1">2.26</td></tr><tr><td rowspan="1" colspan="1">Cleithral width</td><td rowspan="1" colspan="1">23.4</td><td rowspan="1" colspan="1">12.7–26.8</td><td rowspan="1" colspan="1">22.4</td><td rowspan="1" colspan="1">4.84</td></tr><tr><td rowspan="1" colspan="1">Dorsal-fin spine length</td><td rowspan="1" colspan="1">25.8</td><td rowspan="1" colspan="1">24.0–30.6</td><td rowspan="1" colspan="1">26.4</td><td rowspan="1" colspan="1">1.68</td></tr><tr><td rowspan="1" colspan="1">Base of dorsal fin length</td><td rowspan="1" colspan="1">12.2</td><td rowspan="1" colspan="1">12.2–15.1</td><td rowspan="1" colspan="1">14.0</td><td rowspan="1" colspan="1">0.86</td></tr><tr><td rowspan="1" colspan="1">Thorax length</td><td rowspan="1" colspan="1">17.5</td><td rowspan="1" colspan="1">11.6–21.3</td><td rowspan="1" colspan="1">14.4</td><td rowspan="1" colspan="1">2.16</td></tr><tr><td rowspan="1" colspan="1">Pectoral-fin spine length</td><td rowspan="1" colspan="1">28.6</td><td rowspan="1" colspan="1">27.1–32.8</td><td rowspan="1" colspan="1">29.8</td><td rowspan="1" colspan="1">1.47</td></tr><tr><td rowspan="1" colspan="1">Abdomen length</td><td rowspan="1" colspan="1">22.4</td><td rowspan="1" colspan="1">19.8–23.5</td><td rowspan="1" colspan="1">21.4</td><td rowspan="1" colspan="1">1.19</td></tr><tr><td rowspan="1" colspan="1">Pelvic-fin spine length</td><td rowspan="1" colspan="1">16.7</td><td rowspan="1" colspan="1">16.2–21.0</td><td rowspan="1" colspan="1">17.9</td><td rowspan="1" colspan="1">1.33</td></tr><tr><td rowspan="1" colspan="1">Postanal length</td><td rowspan="1" colspan="1">26.7</td><td rowspan="1" colspan="1">23.6–29.1</td><td rowspan="1" colspan="1">26.7</td><td rowspan="1" colspan="1">1.26</td></tr><tr><td rowspan="1" colspan="1">Caudal peduncle depth</td><td rowspan="1" colspan="1">8.4</td><td rowspan="1" colspan="1">8.4–9.4</td><td rowspan="1" colspan="1">8.8</td><td rowspan="1" colspan="1">0.29</td></tr><tr><td rowspan="1" colspan="1">Anal width</td><td rowspan="1" colspan="1">13.3</td><td rowspan="1" colspan="1">12.5–13.8</td><td rowspan="1" colspan="1">13.2</td><td rowspan="1" colspan="1">0.44</td></tr><tr><td rowspan="1" colspan="1">Snout-opercle length</td><td rowspan="1" colspan="1">28.0</td><td rowspan="1" colspan="1">20.0–30.8</td><td rowspan="1" colspan="1">26.8</td><td rowspan="1" colspan="1">4.29</td></tr><tr><td rowspan="1" colspan="1">Anal-fin spine length</td><td rowspan="1" colspan="1">16.2</td><td rowspan="1" colspan="1">15.1–18.8</td><td rowspan="1" colspan="1">17.0</td><td rowspan="1" colspan="1">1.04</td></tr><tr><td rowspan="1" colspan="1">Lower caudal spine length</td><td rowspan="1" colspan="1">29.7</td><td rowspan="1" colspan="1">22.1–30.3</td><td rowspan="1" colspan="1">27.1</td><td rowspan="1" colspan="1">2.41</td></tr><tr><td rowspan="1" colspan="5">
              <bold>Percent of HL</bold>
            </td></tr><tr><td rowspan="1" colspan="1">Head width</td><td rowspan="1" colspan="1">62.3</td><td rowspan="1" colspan="1">48.0–65.7</td><td rowspan="1" colspan="1">59.8</td><td rowspan="1" colspan="1">3.91</td></tr><tr><td rowspan="1" colspan="1">Head depth</td><td rowspan="1" colspan="1">44.9</td><td rowspan="1" colspan="1">36.4–49.0</td><td rowspan="1" colspan="1">43.6</td><td rowspan="1" colspan="1">2.42</td></tr><tr><td rowspan="1" colspan="1">Snout length</td><td rowspan="1" colspan="1">53.3</td><td rowspan="1" colspan="1">43.0–55.6</td><td rowspan="1" colspan="1">51.6</td><td rowspan="1" colspan="1">2.69</td></tr><tr><td rowspan="1" colspan="1">Interorbital width</td><td rowspan="1" colspan="1">40.5</td><td rowspan="1" colspan="1">31.6–40.8</td><td rowspan="1" colspan="1">38.4</td><td rowspan="1" colspan="1">2.15</td></tr><tr><td rowspan="1" colspan="1">Orbital diameter</td><td rowspan="1" colspan="1">12.5</td><td rowspan="1" colspan="1">9.7–17.0</td><td rowspan="1" colspan="1">14.1</td><td rowspan="1" colspan="1">2.06</td></tr><tr><td rowspan="1" colspan="1">Suborbital depth</td><td rowspan="1" colspan="1">17.8</td><td rowspan="1" colspan="1">15.4–20.6</td><td rowspan="1" colspan="1">18.7</td><td rowspan="1" colspan="1">1.35</td></tr><tr><td rowspan="1" colspan="1">Mandibular ramus</td><td rowspan="1" colspan="1">10.5</td><td rowspan="1" colspan="1">6.9–11.2</td><td rowspan="1" colspan="1">9.2</td><td rowspan="1" colspan="1">1.40</td></tr><tr><td rowspan="1" colspan="5">
              <bold>Meristics</bold>
            </td></tr><tr><td rowspan="1" colspan="1">Lateral plates</td><td rowspan="1" colspan="1">24</td><td rowspan="1" colspan="1">24–26</td><td rowspan="1" colspan="1">25</td><td rowspan="1" colspan="1">–</td></tr><tr><td rowspan="1" colspan="1">Premaxillary teeth</td><td rowspan="1" colspan="1">22</td><td rowspan="1" colspan="1">15–25</td><td rowspan="1" colspan="1">21</td><td rowspan="1" colspan="1">–</td></tr><tr><td rowspan="1" colspan="1">Dentary teeth</td><td rowspan="1" colspan="1">21</td><td rowspan="1" colspan="1">15–22</td><td rowspan="1" colspan="1">21</td><td rowspan="1" colspan="1">–</td></tr></tbody></table></table-wrap><p>Top of head in parieto-supraoccipital region and between orbits convex; superior margin of orbits elevated. Eyes moderately small (9.7–17.0% of HL), and dorsolaterally positioned. Snout pointed and rounded in dorsal view. Nostril small. Body and almost all head plates covered with minute, uniformly sized and evenly distributed odontodes. Absence of tufts of hypertrophied odontodes at posterior medial portion of parieto- supraoccipital or crests on head. Dorsal and ventral anterior margin of snout covered with larger odontodes compared to rest of head. Lips moderately developed and rounded; lower lip far from reaching pectoral girdle. Papillae uniformly distributed on base of dentary and premaxilla, getting smaller distally. Lower lip larger than <!--PageBreak-->upper. Maxillary barbel present and poorly developed. Teeth slender and bicuspid; medial cusp larger than lateral cusp. Left premaxillary teeth 15–25 (mode 21). Left dentary teeth 15–22 (mode 21).</p><p>Dorsal fin ii,7; its origin slightly posterior to pelvic-fin origin; when depressed reaching beyond vertical line through anal-fin insertion. Tip of branched dorsal-fin rays reaching vertical line slightly posterior of anal-fin origin. Dorsal-fin spinelet <italic>V</italic>-shaped, laterally extended; dorsal-fin locking mechanism functional. Pectoral fin i,6; tip of longest pectoral-fin ray almost reaching vertical line through center of horizontal pelvic-fin length when depressed. Pectoral axial slit present between pectoral-fin base <!--PageBreak-->and lateral process of cleithrum. Lateral margin of pectoral spine possessing odontodes increasing in size posteriorly. Pelvic fin i,5; tip not exceeding anal-fin origin when depressed. Males with flap along dorsal margin of unbranched pelvic-fin ray, absent <!--PageBreak-->in females. Anal fin i,5; tip of unbranched anal-fin ray reaching 7th to 9th plate from anal-fin origin. Adipose-fin absent but with small unpaired plates in typical adipose fin region. Caudal fin i,14,i; distal margin forked. Lateral plate series formed by 24–26 (mode 25) plates. Lateral line with one or two unperforated plates in line of pores along mid length of body, terminating in two plates preceding last lateral plate. Abdomen completely covered by dermal plates. Cleithrum partly enclosed by ventral lamina of coracoids.</p></tp:treatment-sec><tp:treatment-sec sec-type="Color in alcohol" id="SECID0EYZAE"><title>Color in alcohol.</title><p>Background color dark yellowish-brown in dorsal portion of body and yellowish tan in ventral portion. Dorsal surface of head dark brownish, except for striking <italic>V</italic>-shaped yellowish tan mark from rostral plate passing through nares to orbital margins. Irregular and conspicuous dark brownish longitudinal stripe along lateral line. Four dark brownish bars crossing dorsum, reaching longitudinal stripe on sides of trunk: first below dorsal-fin origin, second at end of dorsal-fin base, third at adipose fin region, and fourth more inconspicuous at end of caudal peduncle. Dorsal, pectoral, and pelvic fins with dark chromatophores, forming irregular sets of bands: five on dorsal and pectoral fins, three to four on pelvic-fin, and four on anal fin. Dorsal-fin with triangular dark blotch at anterior base. Unpaired plates in typical adipose-fin region yellowish tan. Caudal-fin hyaline, except for one black spot at its origin extending to ventral lobe, and two almost inconspicuous bands. Entire body covered with irregularly distributed chromatophores.</p></tp:treatment-sec><tp:treatment-sec sec-type="Sexual dimorphism" id="SECID0EA1AE"><title>Sexual dimorphism.</title><p>Adult males can be distinguished from females by presenting two characters: (1) presence of a papilla at urogenital opening (<italic>vs.</italic> papilla absent in females), and (2) unbranched pelvic-fin ray supporting a dermal flap on proximal dorsal surface (<italic>vs.</italic> dermal flap absent in females).</p></tp:treatment-sec><tp:treatment-sec sec-type="distribution" id="SECID0EK1AE"><title>Distribution.</title><p>The new species is known from three drainages of rio Tapajós in Mato Grosso State, Brazil (Fig. <xref ref-type="fig" rid="F4">4</xref>). Two from the rio Teles Pires, in the municipality of Paranaíta and from a small tributary of rio Peixoto de Azevedo, in the municipality of Peixoto de Azevedo.</p><fig id="F4" position="float" orientation="portrait"><label>Figure 4.</label><caption><p>Map of the distribution of <italic><tp:taxon-name><tp:taxon-name-part taxon-name-part-type="genus">Parotocinclus</tp:taxon-name-part> <tp:taxon-name-part taxon-name-part-type="species">dani</tp:taxon-name-part></tp:taxon-name></italic>. Star = holotype locality, affluent of the rio Peixoto de Azevedo. Triangles = paratype localities at the rio Teles Pies. All are drainages of the rio Tajajós basin, Mato Grosso State, Brazil.</p></caption><graphic xmlns:xlink="http://www.w3.org/1999/xlink" xlink:href="zookeys-634-125-g004.jpg" position="float" orientation="portrait" xlink:type="simple" id="oo_111894.jpg"/></fig></tp:treatment-sec><tp:treatment-sec sec-type="etymology" id="SECID0EL2AE"><title>Etymology.</title><p>The specific name “<tp:taxon-name><tp:taxon-name-part taxon-name-part-type="species">dani</tp:taxon-name-part></tp:taxon-name>” is in honor of Daniela Fernandes Roxo, FF Roxo’s sister.</p></tp:treatment-sec><tp:treatment-sec sec-type="discussion" id="SECID0E12AE"><title>Discussion.</title><p>
            <xref ref-type="bibr" rid="B18">Lehmann et al. (2014</xref>, <xref ref-type="bibr" rid="B19">2015</xref>) proposed that the species <italic><tp:taxon-name><tp:taxon-name-part taxon-name-part-type="genus">Parotocinclus</tp:taxon-name-part> <tp:taxon-name-part taxon-name-part-type="species">amazonensis</tp:taxon-name-part></tp:taxon-name></italic>, <italic><tp:taxon-name><tp:taxon-name-part taxon-name-part-type="genus">Parotocinclus</tp:taxon-name-part> <tp:taxon-name-part taxon-name-part-type="species">britskii</tp:taxon-name-part></tp:taxon-name></italic>, <italic><tp:taxon-name><tp:taxon-name-part taxon-name-part-type="genus">Parotocinclus</tp:taxon-name-part> <tp:taxon-name-part taxon-name-part-type="species">collinsae</tp:taxon-name-part></tp:taxon-name></italic>, <italic><tp:taxon-name><tp:taxon-name-part taxon-name-part-type="genus">Parotocinclus</tp:taxon-name-part> <tp:taxon-name-part taxon-name-part-type="species">eppleyi</tp:taxon-name-part></tp:taxon-name></italic>, <italic><tp:taxon-name><tp:taxon-name-part taxon-name-part-type="genus">Parotocinclus</tp:taxon-name-part> <tp:taxon-name-part taxon-name-part-type="species">halbothi</tp:taxon-name-part></tp:taxon-name></italic>, <italic><tp:taxon-name><tp:taxon-name-part taxon-name-part-type="genus">Parotocinclus</tp:taxon-name-part> <tp:taxon-name-part taxon-name-part-type="species">longirostris</tp:taxon-name-part></tp:taxon-name></italic>, <italic><tp:taxon-name><tp:taxon-name-part taxon-name-part-type="genus">Parotocinclus</tp:taxon-name-part> <tp:taxon-name-part taxon-name-part-type="species">polyochrus</tp:taxon-name-part></tp:taxon-name></italic>, and <italic><tp:taxon-name><tp:taxon-name-part taxon-name-part-type="genus">Parotocinclus</tp:taxon-name-part> <tp:taxon-name-part taxon-name-part-type="species">variola</tp:taxon-name-part></tp:taxon-name></italic> should be part of a new genus of <tp:taxon-name><tp:taxon-name-part taxon-name-part-type="tribe">Otothyrini</tp:taxon-name-part></tp:taxon-name> based on the following synapomorphies (1) presence of a triangular dark blotch at the anterior base of the dorsal fin, (2) canal cheek plate on the ventral surface of the head elongated posteriorly and contacting the cleithrum, and (3) head and snout elongated and with a <italic>Y</italic>-shaped, white or cream colored mark dorsally. The first character is apparently conserved and may help to diagnose a new genus within <tp:taxon-name><tp:taxon-name-part taxon-name-part-type="tribe">Otothyrini</tp:taxon-name-part></tp:taxon-name>. However, it is also present in <italic><tp:taxon-name><tp:taxon-name-part taxon-name-part-type="genus">Parotocinclus</tp:taxon-name-part> <tp:taxon-name-part taxon-name-part-type="species">bidentatus</tp:taxon-name-part></tp:taxon-name></italic> (see the holotype picture in <xref ref-type="bibr" rid="B16">Gauger and Buckup 2005</xref>, Fig. 5). The second character is absent in <italic><tp:taxon-name><tp:taxon-name-part taxon-name-part-type="genus">Parotocinclus</tp:taxon-name-part> <tp:taxon-name-part taxon-name-part-type="species">dani</tp:taxon-name-part></tp:taxon-name></italic> and the third character is present not only in <italic><tp:taxon-name><tp:taxon-name-part taxon-name-part-type="genus">Parotocinclus</tp:taxon-name-part> <tp:taxon-name-part taxon-name-part-type="species">dani</tp:taxon-name-part></tp:taxon-name></italic> and species of this possible new genus proposed by <xref ref-type="bibr" rid="B18">Lehmann et al. (2014</xref>, <xref ref-type="bibr" rid="B19">2015</xref>), but also in species of <italic><tp:taxon-name><tp:taxon-name-part taxon-name-part-type="genus">Hisonotus</tp:taxon-name-part></tp:taxon-name></italic> – e.g., <italic><tp:taxon-name><tp:taxon-name-part taxon-name-part-type="genus">Hisonotus</tp:taxon-name-part> <tp:taxon-name-part taxon-name-part-type="species">acuen</tp:taxon-name-part></tp:taxon-name></italic> and <italic><tp:taxon-name><tp:taxon-name-part taxon-name-part-type="genus">Hisonotus</tp:taxon-name-part> <tp:taxon-name-part taxon-name-part-type="species">chromodontus</tp:taxon-name-part></tp:taxon-name></italic>, species of <italic><tp:taxon-name><tp:taxon-name-part taxon-name-part-type="genus">Curculionichthys</tp:taxon-name-part></tp:taxon-name></italic> – e.g., <italic><tp:taxon-name><tp:taxon-name-part taxon-name-part-type="genus">Curculionichthys</tp:taxon-name-part> <tp:taxon-name-part taxon-name-part-type="species">luteofrenatus</tp:taxon-name-part></tp:taxon-name></italic>, <italic><tp:taxon-name><tp:taxon-name-part taxon-name-part-type="genus">Curculionichthys</tp:taxon-name-part> <tp:taxon-name-part taxon-name-part-type="species">paresi</tp:taxon-name-part></tp:taxon-name></italic>, and species of <italic><tp:taxon-name><tp:taxon-name-part taxon-name-part-type="genus">Epactionotus</tp:taxon-name-part></tp:taxon-name></italic> – e.g., <italic><tp:taxon-name><tp:taxon-name-part taxon-name-part-type="genus">Epactionotus</tp:taxon-name-part> <tp:taxon-name-part taxon-name-part-type="species">bilineatus</tp:taxon-name-part></tp:taxon-name></italic>, <italic><tp:taxon-name><tp:taxon-name-part taxon-name-part-type="genus">Epactionotus</tp:taxon-name-part> <tp:taxon-name-part taxon-name-part-type="species">itaimbezinho</tp:taxon-name-part></tp:taxon-name></italic> <!--PageBreak-->and <italic><tp:taxon-name><tp:taxon-name-part taxon-name-part-type="genus">Epactionotus</tp:taxon-name-part> <tp:taxon-name-part taxon-name-part-type="species">gracilis</tp:taxon-name-part></tp:taxon-name></italic>. Given the above information, it is clear that new analyses are necessary to recognize this putative new genus more accurately.</p><p>
            <xref ref-type="bibr" rid="B6">Carvalho and Datovo (2012)</xref> described a new <tp:taxon-name><tp:taxon-name-part taxon-name-part-type="tribe">Otothyrini</tp:taxon-name-part></tp:taxon-name> species, <italic><tp:taxon-name><tp:taxon-name-part taxon-name-part-type="genus">Hisonotus</tp:taxon-name-part> <tp:taxon-name-part taxon-name-part-type="species">bockmanni</tp:taxon-name-part></tp:taxon-name></italic>, from small tributaries of the rio Teles Pires, drainages of the rio Tapajós. This species lacks an adipose fin as the new species <italic><tp:taxon-name><tp:taxon-name-part taxon-name-part-type="genus">Parotocinclus</tp:taxon-name-part> <tp:taxon-name-part taxon-name-part-type="species">dani</tp:taxon-name-part></tp:taxon-name></italic>, and presents several small platelets at typical adipose-fin region. Furthermore, <italic><tp:taxon-name><tp:taxon-name-part taxon-name-part-type="genus">Hisonotus</tp:taxon-name-part> <tp:taxon-name-part taxon-name-part-type="species">bockmanni</tp:taxon-name-part></tp:taxon-name></italic> shows a triangular dark blotch at the anterior base of the dorsal-fin suggesting that this species may also be part of the new genus proposed by <xref ref-type="bibr" rid="B18">Lehmann et al. (2014</xref>, <xref ref-type="bibr" rid="B19">2015</xref>). However, we could not examine the clear and stained specimens of <italic><tp:taxon-name><tp:taxon-name-part taxon-name-part-type="genus">Hisonotus</tp:taxon-name-part> <tp:taxon-name-part taxon-name-part-type="species">bockmanni</tp:taxon-name-part></tp:taxon-name></italic> to verify if this species presents the first character proposed by <xref ref-type="bibr" rid="B18">Lehmann et al. (2014</xref>, <xref ref-type="bibr" rid="B19">2015</xref>), i.e., a canal cheek plate on the ventral surface of the head elongated posteriorly and contacting the cleithrum. <italic><tp:taxon-name><tp:taxon-name-part taxon-name-part-type="genus">Hisonotus</tp:taxon-name-part> <tp:taxon-name-part taxon-name-part-type="species">bockmanni</tp:taxon-name-part></tp:taxon-name></italic> and the new species <italic><tp:taxon-name><tp:taxon-name-part taxon-name-part-type="genus">Parotocinclus</tp:taxon-name-part> <tp:taxon-name-part taxon-name-part-type="species">dani</tp:taxon-name-part></tp:taxon-name></italic> could be part of the same monophyletic genus and may be closely related. Notwithstanding, <italic><tp:taxon-name><tp:taxon-name-part taxon-name-part-type="genus">Hisonotus</tp:taxon-name-part> <tp:taxon-name-part taxon-name-part-type="species">bockmanni</tp:taxon-name-part></tp:taxon-name></italic> can be distinguished from its congeners by the presence of the following characters of coloration pattern proposed by <xref ref-type="bibr" rid="B6">Carvalho and Datovo (2012)</xref>: (1) the snout with unpigmented, rostrocaudally elongate ellipse anterior to each naris; (2) the dark-brown pigmented pre-dorsal region with five unpigmented white spots arranged as an anteriorly chevron-shaped blotch with three spots anteriorly of dorsal-fin and two posterior spots lateral to and coequal with insertion of dorsal-fin spine; and (3) the caudal-fin lacking pigments on half of membrane and rays.</p></tp:treatment-sec><ref-list><ref id="B18"><mixed-citation xmlns:xlink="http://www.w3.org/1999/xlink" xlink:type="simple">
          <person-group><name name-style="western"><surname>Lehmann</surname><given-names>AP</given-names></name><name name-style="western"><surname>Lazzarotto</surname><given-names>H</given-names></name><name name-style="western"><surname>Reis</surname><given-names>RE</given-names></name></person-group> (<year>2014</year>) <article-title><italic><tp:taxon-name><tp:taxon-name-part taxon-name-part-type="genus">Parotocinclus</tp:taxon-name-part> <tp:taxon-name-part taxon-name-part-type="species">halbothi</tp:taxon-name-part></tp:taxon-name></italic>, a new species of small armored catfish (<tp:taxon-name><tp:taxon-name-part taxon-name-part-type="family">Loricariidae</tp:taxon-name-part></tp:taxon-name>: <tp:taxon-name><tp:taxon-name-part taxon-name-part-type="subfamily">Hypoptopomatinae</tp:taxon-name-part></tp:taxon-name>), from the Trombetas and Marowijne River basins, in Brazil and Suriname.</article-title> <source>Neotropical Ichthyology</source> <volume>12</volume>: <fpage>27</fpage>–<lpage>33</lpage>. doi: <ext-link xlink:type="simple" ext-link-type="doi" xlink:href="10.1590/S1679–62252014000100002">10.1590/S1679–62252014000100002</ext-link></mixed-citation></ref><ref id="B19"><mixed-citation xmlns:xlink="http://www.w3.org/1999/xlink" xlink:type="simple">
          <person-group><name name-style="western"><surname>Lehmann</surname><given-names>AP</given-names></name><name name-style="western"><surname>Schvambach</surname><given-names>LJ</given-names></name><name name-style="western"><surname>Reis</surname><given-names>RE</given-names></name></person-group> (<year>2015</year>) <article-title>A new species of the armored catfish <italic><tp:taxon-name><tp:taxon-name-part taxon-name-part-type="genus">Parotocinclus</tp:taxon-name-part></tp:taxon-name></italic> (<tp:taxon-name><tp:taxon-name-part taxon-name-part-type="family">Loricariidae</tp:taxon-name-part></tp:taxon-name>: <tp:taxon-name><tp:taxon-name-part taxon-name-part-type="subfamily">Hypoptopomatinae</tp:taxon-name-part></tp:taxon-name>), from the Amazon basin in Colombia.</article-title> <source>Neotropical Ichthyology</source> <volume>13</volume>(<issue>1</issue>): <fpage>47</fpage>–<lpage>52</lpage>. doi: <ext-link xlink:type="simple" ext-link-type="doi" xlink:href="10.1590/1982–0224–20140113">10.1590/1982–0224–20140113</ext-link></mixed-citation></ref><ref id="B16"><mixed-citation xmlns:xlink="http://www.w3.org/1999/xlink" xlink:type="simple">
          <person-group><name name-style="western"><surname>Gauger</surname><given-names>MFW</given-names></name><name name-style="western"><surname>Buckup</surname><given-names>PA</given-names></name></person-group> (<year>2005</year>) <article-title>Two new species of <tp:taxon-name><tp:taxon-name-part taxon-name-part-type="subfamily">Hypoptopomatinae</tp:taxon-name-part></tp:taxon-name> from the rio Paraíba do Sul basin, with comments on the monophyly of <italic><tp:taxon-name><tp:taxon-name-part taxon-name-part-type="genus">Parotocinclus</tp:taxon-name-part></tp:taxon-name></italic> and the <tp:taxon-name><tp:taxon-name-part taxon-name-part-type="tribe">Otothyrini</tp:taxon-name-part></tp:taxon-name> (<tp:taxon-name><tp:taxon-name-part taxon-name-part-type="order">Siluriformes</tp:taxon-name-part></tp:taxon-name>: <tp:taxon-name><tp:taxon-name-part taxon-name-part-type="family">Loricariidae</tp:taxon-name-part></tp:taxon-name>).</article-title> <source>Neotropical Ichthyology</source> <volume>3</volume>(<issue>4</issue>): <fpage>509</fpage>–<lpage>518</lpage>. doi: <ext-link xlink:type="simple" ext-link-type="doi" xlink:href="10.1590/S1679–62252005000400008">10.1590/S1679–62252005000400008</ext-link></mixed-citation></ref><ref id="B6"><mixed-citation xmlns:xlink="http://www.w3.org/1999/xlink" xlink:type="simple">
          <person-group><name name-style="western"><surname>Carvalho</surname><given-names>M</given-names></name><name name-style="western"><surname>Datovo</surname><given-names>A</given-names></name></person-group> (<year>2012</year>) <article-title>A new species of cascudinho of the genus <italic><tp:taxon-name><tp:taxon-name-part taxon-name-part-type="genus">Hisonotus</tp:taxon-name-part></tp:taxon-name></italic> (<tp:taxon-name><tp:taxon-name-part taxon-name-part-type="order">Siluriformes</tp:taxon-name-part></tp:taxon-name>: <tp:taxon-name><tp:taxon-name-part taxon-name-part-type="family">Loricariidae</tp:taxon-name-part></tp:taxon-name>: <tp:taxon-name><tp:taxon-name-part taxon-name-part-type="subfamily">Hypoptopomatinae</tp:taxon-name-part></tp:taxon-name>) from the upper rio Tapajós basin, Brazil.</article-title> <source>Copeia</source> <volume>2</volume>: <fpage>266</fpage>–<lpage>275</lpage>. doi: <ext-link xlink:type="simple" ext-link-type="doi" xlink:href="10.1643/CI-11–016">10.1643/CI-11–016</ext-link></mixed-citation></ref></ref-list></tp:taxon-treatment>
